# Supplementary material for: An N-terminal conserved region in human Atg3 couples membrane curvature sensitivity to conjugase activity during autophagy
Source: Nat Commun. 2021 Jan 14;12:374. doi: 10.1038/s41467-020-20607-0 (PMC7809043; doi:10.1038/s41467-020-20607-0)
Supplement: Supplementary file 4 — Source Data [file 41467_2020_20607_MOESM4_ESM.xlsx]

## Sheet: Data for the plot in Fig. 3b
Time, min	WT (% Conjugation)	SD
0	0	0
15	12.5554	1.55715
30	18.5394	3.50817
60	27.4814	3.81259
120	40.1938	5.64357
180	48.1165	6.93784
Time, min	yNTVar (% Conjugation)	SD
0	0	0
15	5.74441	4.36317
30	9.51512	4.78387
60	17.4396	6.70918
120	33.3207	5.53155
180	45.0324	2.64652
Time, min	yNT (% Conjugation)	SD
0	0	0
15	1.98746	1.07567
30	2.79403	1.74968
60	3.52318	2.12796
120	4.33191	0.7784
180	5.93762	1.11659
Time, min	yNTCons (% Conjugation)	SD
0	0	0
15	1.03623	0.651655
30	0.964873	0.556774
60	2.42444	1.10667
120	3.11195	0.75618
180	2.89732	1.07987
Time, min	7Gly (% Conjugation)	SD
0	0	0
15	0.799496	1.38477
30	2.11453	0.795053
60	1.62565	0.639821
120	2.33279	0.408763
180	2.90125	0.558968
Time, min	L23T (% Conjugation)	SD
0	0	0
15	0.758454	1.31368
30	0.950974	1.06038
60	1.66805	0.405363
120	2.33727	0.502229
180	3.08228	1.59246
Time, min	V8D_V15K (% Conjugation)	SD
0	0	0
15	0.892186	0.892971
30	0.982569	0.94325
60	1.52284	0.469696
120	1.13551	0.539157
180	1.0666	0.547835
Time, min	E25K (% Conjugation)	SD
0	0	0
15	6.348	3.34924
30	14.4069	2.14341
60	31.0621	0.342221
120	56.6152	3.4221
180	64.3109	1.80273
Time, min	P21A (% Conjugation)	SD
0	0	0
15	1.86511	1.05585
30	3.47835	1.77
60	3.60761	1.58083
120	7.74427	1.27922
180	9.19327	3.11414

## Sheet: Data for plots in Fig.4 b,c
Figure 4b
Cell lines	Treatments	Replicates (LC3B-II/actin)
		1	2	3	4	5	6
mCherry	CM	-0.016879	-0.0231067	-0.0108681	-0.0333888	0.0018101	-0.00389815
	SM	-0.0169362	-0.0546733	-0.0108703	0.0158402	-0.000482818	-0.0045487
	Baf	-0.0207778	-0.0315941	-0.00994987	-0.0524663	0.00195986	0.0117833
	SM + Baf	-0.0124041	-0.0085013	-0.0116026	-0.0241753	0.000324016	-0.00611464
mCherry-ATG3 WT	CM	1.0973	1.2595	0.444991	1.04459	1.396	1.46677
	SM	0.623843	0.340376	0.170694	0.596806	0.778069	0.645513
	Baf	0.964872	0.931076	0.385957	0.661293	1.53508	1.35849
	SM + Baf	0.749846	0.740963	0.246011	1.58017	1.38434	1.29865
mCherry-ATG3 P21A	CM	0.21076	0.280784	0.21137	0.783051	0.52017	0.659109
	SM	0.125303	0.108525	0.0843209	0.506655	0.0730055	0.192434
	Baf	0.40284	0.329257	0.154237	0.656537	0.38119	0.784785
	SM + Baf	0.270759	0.48852	0.11566	0.303175	0.141593	0.352687
mCherry-ATG3 L23T	CM	0.00412279	8.01066e-05	0.00309025	0.0344283	0.00872403	0.0350488
	SM	0.0332185	0.000347331	0.00554808	0.068769	0.0130622	0.0227702
	Baf	0.018628	0.000673014	0.0105329	0.0110207	0.00065883	0.0343776
	SM + Baf	0.0747894	0.0392897	0.0244084	0.044345	0.0371559	0.0486796
Figure 4c
	Cell lines	Replicates
Basal flux		1	2	3	4	5	6
	mCherry	-0.00822346	-0.0179015	0.00193674	-0.0402383	0.000315879	0.0330755
	mCherry-ATG3 WT	-0.279313	-0.692703	-0.124515	-0.80845	0.293345	-0.228391
	mCherry-ATG3 P21A	0.405138	0.10224	-0.120505	-0.266844	-0.293138	0.265078
	mCherry-ATG3 L23T	0.0305945	0.00125056	0.0156981	-0.0493713	-0.0170112	-0.00141564
Induced flux
	mCherry	0.00955918	0.0973862	-0.00154461	-0.0844009	0.00170178	-0.00330289
	mCherry-ATG3 WT	0.265766	0.84492	0.158859	2.07412	1.27876	1.37759
	mCherry-ATG3 P21A	0.306795	0.801488	0.0661012	-0.429181	0.144665	0.338008
	mCherry-ATG3 L23T	0.0876816	0.0821375	0.0397802	-0.0515153	0.0508185	0.0546483

## Sheet: Data for the plot in Figure 5b
Resid	resid#	CSP (WT in buffer vs in bicelles)
M1	1
Q2	2
N3	3
V4	4	0.17713
I5	5	0.53282
N6	6
T7	7
V8	8	0.195905
K9	9	0.771415
G10	10
K11	11	0.0332419
A12	12	0.51103
L13	13	0.514261
E14	14	0.368918
V15	15	0.119139
A16	16	0.794951
E17	17	0.220904
Y18	18	0.0857707
L19	19	1.14238
T20	20	0.202447
P21	21
Y22	22	0.343897
L23	23	0.749123
K24	24	0.274459
E25	25	0.475246
S26	26	0.194812
K27	27
F28	28
K29	29	0.506363
V30	30	0.08213
T31	31	0.181251
G32	32
V33	33	0.289264
I34	34	0.125566
T35	35	0.131519
P36	36
E37	37	0.192729
E38	38	0.170647
F39	39	0.0177844
V40	40	0.0434672
A41	41	0.0928597
A42	42	0.0665824
G43	43	0.0249965
D44	44	0.054069
H45	45	0.0525829
L46	46	0.0311498
V47	47	0.0335875
H48	48	0.00770677
H49	49	0.0454331
C50	50	0.0300544
P51	51
T52	52	0.0354648
W53	53	0.0525728
Q54	54	0.0135266
W55	55	0.00831909
A56	56	0.0437374
T57	57	0.0237788
G58	58	0.015411
E59	59	0.0182608
E60	60	0.0254217
L61	61	0.00262746
K62	62	0.011057
V63	63	0.0617895
K64	64	0.0523783
A65	65	0.0726366
Y66	66	0.0297399
L67	67	0.033608
P68	68
T69	69	0.0322231
G70	70	0.00322333
K71	71	0.0111383
Q72	72	0.0274699
F73	73	0.0311265
L74	74	0.0484593
V75	75	0.0212356
T76	76	0.0371671
K77	77	0.0286357
N78	78	0.0344771
V79	79	0.00616613
P80	80
C81	81	0.0165277
Y82	82	0.0278058
K83	83	0.0336685
R84	84	0.00355276
C85	85	0.0338629
K86	86	0.0156748
Q87	87	0.0271384
M88	88	0.0206129
E89	89	0.007252
E191	191	0.0091111
D192	192	0.00880412
A193	193	0.00601353
I194	194	0.00475475
L195	195	0.0157527
Q196	196	0.0116238
T197	197	0.0256955
R198	198	0.0188083
T199	199	0.0116101
Y200	200	0.0113716
D201	201	0.0232542
L202	202	0.0303218
Y203	203	0.0287083
I204	204	0.0155979
T205	205
Y206	206	0.0235225
D207	207	0.0806036
K208	208	0.236569
Y209	209
Y210	210
Q211	211
T212	212	0.114412
P213	213
R214	214
L215	215
W216	216	0.121401
L217	217	0.0585856
F218	218	0.0407866
G219	219	0.0667204
Y220	220	0.0719836
D221	221	0.0345302
E222	222	0.00289735
Q223	223	0.00880412
R224	224	0.0140892
Q225	225	0.00302587
P226	226
L227	227	0.0157531
T228	228
V229	229	0.00687795
E230	230	0.0108172
H231	231
M232	232	0.117009
Y233	233	0.0289031
E234	234	0.0275235
D235	235	0.0327564
I236	236	0.01213
S237	237	0.072424
Q238	238
D239	239
H240	240
V241	241
K242	242
K243	243
T244	244
V245	245
T246	246	0.0218879
I247	247	0.0841519
E248	248	0.0680495
N249	249	0.0756328
H250	250	0.0312862
P251	251
H252	252	0.0691603
L253	253	0.0298458
P254	254
P255	255
P256	256
P257	257
M258	258	0.0997655
C259	259	0.03605
S260	260
V261	261
H262	262
P263	263
C264	264
R265	265
H266	266
A267	267
E268	268
V269	269
M270	270
K271	271
K272	272	0.05556
I273	273	0.255308
I274	274
E275	275	0.0900948
T276	276	0.155098
V277	277
A278	278	0.0799673
E279	279
G280	280
G281	281	0.0276466
G282	282
E283	283	0.164769
L284	284
G285	285
V286	286
H287	287	0.134426
M288	288	0.0365844
Y289	289	0.0623616
L290	290	0.16515
L291	291	0.0629578
I292	292
F293	293	0.0918088
L294	294
K295	295
F296	296
V297	297
Q298	298	0.104621
A299	299	0.0910249
V300	300	0.119957
I301	301	0.0853629
P302	302
T303	303	0.0111565
I304	304	0.0322391
E305	305	0.0445703
Y306	306	0.0503546
D307	307	0.097441
Y308	308	0.163867
T309	309	0.179919
R310	310	0.0712566
H311	311
F312	312
T313	313	0.0805859
M314	314	0.0100006

## Sheet: Data for the plots in Figure 6c
Resid	resid#	CSP (WT vs P21A in aqueous solution)
M1	1
Q2	2
N3	3
V4	4	0.00447594
I5	5	0.0123991
N6	6
T7	7
V8	8	0.0101084
K9	9	0.0154425
G10	10
K11	11
A12	12	0.0276015
L13	13	0.0282681
E14	14	0.0164608
V15	15
A16	16	0.0898863
E17	17	0.0344332
Y18	18
L19	19
T20	20
P21	21
Y22	22
L23	23
K24	24
E25	25
S26	26
K27	27	0.0269468
F28	28	0.0248907
K29	29	0.0452016
V30	30	0.0152838
T31	31	0.0209307
G32	32	0.0221865
V33	33	0.0276416
I34	34	0.0183768
T35	35	0.0059732
P36	36
E37	37	0.0113576
E38	38	0.0321097
F39	39	0.00320278
V40	40	0.00874341
A41	41	0.0012503
A42	42	0.0070372
G43	43	0.00583788
D44	44	0.00758977
H45	45	0.00406353
L46	46	0.00324035
V47	47	0.00148862
H48	48	0.0240921
H49	49	0.00077126
C50	50	0.00186945
P51	51
T52	52	0.000344816
W53	53	0.00298785
Q54	54	0.00105277
W55	55	0.00370624
A56	56	0.000882836
T57	57	0.00179088
G58	58	0.00088171
E59	59	0.00186446
E60	60	0.0013209
L61	61	0.00123863
K62	62	0.00555811
V63	63	0.00357405
K64	64	0.00120153
A65	65
Y66	66	0.00194743
L67	67	0.004836
P68	68
T69	69	0.0110112
G70	70	1.41421e-06
K71	71	0.00295574
Q72	72	0.00160325
F73	73	0.00171541
L74	74	0.00124302
V75	75	0.00103521
T76	76	0.000224629
K77	77	0.00217462
N78	78	0.00148385
V79	79	0.000940155
P80	80
C81	81	0.00447594
Y82	82	0.00227801
K83	83	0.00118233
R84	84	0.0019592
C85	85	0.0027818
K86	86	0.00252005
Q87	87	0.00340665
M88	88	0.00280447
E89	89	0.0044763
E191	191	0.00183841
D192	192	0.000969001
A193	193	0.00375055
I194	194	0.00368919
L195	195	0.00598668
Q196	196	0.00140757
T197	197	0.00265293
R198	198	0.00225657
T199	199	0.00144894
Y200	200	0.000988434
D201	201	0.00114163
L202	202	0.00919001
Y203	203	0.0032713
I204	204	0.000660789
T205	205	0.0171687
Y206	206	0.00201316
D207	207	0.0133955
K208	208	0.00286028
Y209	209	0.00252005
Y210	210	0.0110745
Q211	211	0.004037
T212	212	0.002385
P213	213
R214	214
L215	215
W216	216	0.00496214
L217	217	0.00558978
F218	218	0.00275058
G219	219	0.00279292
Y220	220	0.000281233
D221	221	0.00166619
E222	222	0.00405025
Q223	223	0.000969001
R224	224	0.00155488
Q225	225	0.0031833
P226	226
L227	227	0.0087206
T228	228
V229	229	0.00831887
E230	230	0.0106709
H231	231
M232	232	0.000224629
Y233	233	0.004037
E234	234	0.00286441
D235	235	0.00252005
I236	236	0.00289539
S237	237	0.00107874
Q238	238
D239	239	0.0019592
H240	240	0.0150692
V241	241	0.00306282
K242	242
K243	243
T244	244	0.00474308
V245	245	0.00415178
T246	246	0.00262281
I247	247	0.005503
E248	248	0.00144931
N249	249	0.00167876
H250	250	0.00209302
P251	251
H252	252	0.00167705
L253	253	0.000118962
P254	254
P255	255
P256	256
P257	257
M258	258	0.00301174
C259	259	0.00301174
S260	260
V261	261
H262	262
P263	263
C264	264
R265	265
H266	266
A267	267
E268	268
V269	269
M270	270	0.00676139
K271	271	0.013364
K272	272	0.00685117
I273	273	0.00820337
I274	274
E275	275	0.00252005
T276	276	0.0110745
V277	277	0.00821487
A278	278	0.00774166
E279	279	0.00352546
G280	280	0.00460502
G281	281	0.00605981
G282	282	0.00457202
E283	283	0.00646268
L284	284
G285	285	0.0112437
V286	286	0.00137605
H287	287	0.0542188
M288	288	0.00528854
Y289	289	0.00550082
L290	290	0.0113845
L291	291	0.00190657
I292	292	0.00623344
F293	293	0.00320278
L294	294
K295	295	0.00137284
F296	296	0.0151778
V297	297	0.0106709
Q298	298	0.00129925
A299	299	0.00137726
V300	300	0.0090566
I301	301	0.00170009
P302	302
T303	303	0.00377097
I304	304	0.00160152
E305	305	0.000732306
Y306	306	0.00165161
D307	307	0.0044763
Y308	308	0.00511853
T309	309	0.00314556
R310	310	0.00244335
H311	311
F312	312
T313	313	0.00793952
M314	314	0.00213698

## Sheet: Data for the plots in Figure 6d
Resid	resid#	CSP (WT vs P21A in bicelles)
{M1}	1
{Q2}	2
{N3}	3
{V4}	4	0.028
{I5}	5	0.031
{N6}	6	0.029
{T7}	7	0.026
{V8}	8	0.036
{K9}	9	0.048
{G10}	10	0.043
{K11}	11	0.064
{A12}	12	0.054
{L13}	13	0.05
{E14}	14	0.071
{V15}	15	0.11
{A16}	16	0.11
{E17}	17	0.18
{Y18}	18
{L19}	19
{T20}	20
{P21}	21
{V22}	22
{L23}	23
{K24}	24
{E25}	25
{S26}	26
{K27}	27
{F28}	28
{K29}	29
{E30}	30
{T31}	31
{G32}	32
{V33}	33	0.18
{I34}	34	0.13
{T35}	35	0.09
{P36}	36
{E37}	37	0.18
{E38}	38	0.076
{F39}	39	0.058
{V40}	40	0.051
{A41}	41	0.012
{A42}	42	0.031
{G43}	43	0.026
{D44}	44	0.024
{H45}	45	0.014
{L46}	46	0.035
{V47}	47	0.031
{H48}	48	0.036
{H49}	49	0.067
{C50}	50	0.023
{P51}	51
{T52}	52	0.034
{W53}	53	0.036
{Q54}	54	0.038
{W55}	55	0.033
{A56}	56	0.029
{T57}	57	0.053
{G58}	58	0.035
{E59}	59	0.036
{E60}	60	0.038
{L61}	61	0.039
{K62}	62	0.037
{V63}	63	0.079
{K64}	64	0.016
{A65}	65	0.02
{Y66}	66	0.032
{L67}	67	0.068
{P68}	68
{T69}	69	0.037
{G70}	70	0.036
{K71}	71	0.037
{Q72}	72	0.032
{F73}	73	0.053
{L74}	74	0.026
{V75}	75	0.064
{T76}	76	0.042
{K77}	77	0.038
{N78}	78	0.027
{V79}	79	0.038
{P80}	80
{C81}	81	0.031
{Y82}	82	0.038
{K83}	83	0.037
{R84}	84	0.037
{C85}	85	0.041
{K86}	86	0.037
{Q87}	87	0.028
{M88}	88	0.03
{E89/V229}	89	0.034
{E191}	191	0.032
{D192/Q223}	192	0.036
{A193}	193	0.033
{I194}	194	0.037
{L195}	195	0.034
{Q196}	196	0.037
{T197}	197	0.038
{R198}	198	0.039
{T199}	199	0.039
{Y200}	200	0.032
{D201}	201	0.031
{L202}	202	0.043
{Y203}	203	0.037
{I204}	204	0.045
{T205}	205
{Y206}	206	0.055
{D207}	207
{K208}	208
{Y209}	209
{Y210}	210
{Q211?}	211
{T212}	212	0.088
{P213}	213
{R214}	214
{L215}	215
{W216}	216	0.036
{L217}	217	0.036
{F218}	218	0.02
{G219}	219	0.053
{Y220}	220	0.042
{D221}	221	0.032
{E222}	222	0.03
{D192/Q223}	223	0.036
{R224}	224	0.033
{Q225}	225	0.035
{P226}	226
{L227}	227	0.029
{T228}	228	0.084
{V229}	229	0.043
{E230}	230	0.033
{H231}	231	0.031
{M232}	232	0.033
{Y233}	233	0.032
{E234}	234	0.034
{D235}	235	0.031
{I236}	236	0.038
{S237}	237	0.037
{Q238}	238
{D239}	239
{H240}	240
{V241}	241
{K242}	242
{K243}	243
{T244}	244
{V245}	245
{T246}	246	0.034
{I247}	247	0.057
{E248}	248	0.021
{N249}	249	0.019
{H250}	250	0.068
{P251}	251
{H252}	252	0.092
{L253}	253	0.036
{P254}	254
{P255}	255
{P256}	256
{P257}	257
{M258}	258	0.029
{C259}	259	0.035
{S260}	260
{V261}	261
{H262}	262
{P263}	263
{C264}	264
{R265}	265
{H266}	266
{A267}	267
{E268}	268
{V260}	269
{M270}	270
{K271}	271
{K272}	272	0.018
{I273, #45}	273	0.14
{I274}	274
{E275}	275	0.03
{T276}	276	0.084
{V277}	277
{A278}	278	0.074
{E279}	279
{G280}	280
{G281}	281	0.049
{G282}	282
{E283}	283	0.14
{L284}	284
{G285}	285
{V286}	286
{H287}	287	0.066
{M288}	288	0.06
{Y289}	289	0.043
{L290}	290	0.076
{L291}	291	0.041
{I292}	292	0.058
{F293}	293
{L294}	294
{K295}	295
{F296}	296
{V297}	297
{Q298}	298	0.062
{A299}	299	0.027
{V300}	300	0.029
{I301}	301	0.033
{P302}	302
{T303}	303	0.028
{I304}	304	0.037
{E305}	305	0.033
{Y306}	306	0.043
{D307}	307	0.029
{Y308}	308	0.05
{T309}	309	0.043
{R310}	310	0.05
{H231}	311
{F312}	312
{T313}	313	0.033
{M314}	314	0.032

## Sheet: Data for the plot in Fig. S5b
	D1	D2	D3	Average	SD
WT	0.632573	0.702792	0.543843	0.626403	0.0796544
yNTVar	0.779891	0.805101	0.607252	0.730748	0.107691
yNT	1	0.739238	0.687985	0.809075	0.16732
yNTCons	0.476054	0.670094	0.46399	0.536713	0.115669
Gly7	0.865784	0.574612	0.505461	0.648619	0.191222
L23T	0.448754	0.393931	0.430488	0.424391	0.0279155
P21A	0.657573	0.836379	0.672467	0.72214	0.0992142
V8D_V15K	0.0916791	0.314115	0.31879	0.241528	0.129794
Δ1-25	0.214893	0.189523	0.171336	0.191917	0.021877

## Sheet: Data for the plot in Fig. S7
min	WT (% Conjugation)	SD
0	0	0
15	9.59237	0.538409
30	16.1709	3.00134
60	27.0031	1.05418
90	36.0597	2.32002
150	47.8312	1.13576
240	56.6146	1.19151
	Δ90-190 (% Conjugation)	SD
0	0	0
15	6.63956	1.81502
30	10.8612	0.574688
60	16.9111	0.462169
90	20.8786	1.94938
150	25.5709	3.11107
240	31.4816	1.67276

## Sheet: Data for figure S14
resid#	DeltaCa in aquesous solution	DeltaCa in bicelles
N3	0.25	2.53
V4	0.49	4.33
I5	0.19	4.03
N6	0.054	2.82
T7	0.39	4.76
V8	0.51	4.52
K9	-0.012	3.68
G10	-0.11	1.64
K11	-0.28	0.34
A12	0.16	2.94
L13	0.45	2.86
E14	-0.084	2.83
V15	0.094	3.83
A16	0.16	2.89
E17	0.27	3.3
Y18	-0.27	2.66
L19	-0.29	0.367
T20	-1.5	-0.87
P21	0.46	-0.723
V22	0.78	0.306
L23	0.71	0.797
K24	0.5	-0.44
E25	-0.32	-1.73

## Sheet: Figure 4-1 source data
	Uncropped gels figure 4a
